# Supplementary material for: Development and Validation of a Centrosome Amplification-Related Prognostic Model in Pancreatic Cancer: Multi-Omics Guided Risk Stratification and Tumor Microenvironment
Source: Cancers (Basel). 2025 Sep 12;17(18):2983. doi: 10.3390/cancers17182983 (PMC12468691; doi:10.3390/cancers17182983)
Supplement: Supplementary file 1 [file cancers-17-02983-s001.zip]

Archive with 1 entries (1 files):
- cancers-3831466-supplementary.pdf
